# Supplementary material for: In Vitro Validation of the Therapeutic Potential of Dendrimer-Based Nanoformulations against Tumor Stem Cells
Source: Int J Mol Sci. 2022 May 19;23(10):5691. doi: 10.3390/ijms23105691 (PMC9143703; doi:10.3390/ijms23105691)
Supplement: Supplementary file 1 [file ijms-23-05691-s001.zip]

Archive with 1 entries (1 files):
- ijms-1696389-supplementary.pdf
